# Supplementary material for: Phenolic Compound Profile by UPLC-MS/MS and Encapsulation with Chitosan of Spondias mombin L. Fruit Peel Extract from Cerrado Hotspot—Brazil
Source: Molecules. 2022 Apr 7;27(8):2382. doi: 10.3390/molecules27082382 (PMC9028924; doi:10.3390/molecules27082382)
Supplement: Supplementary file 1 [file molecules-27-02382-s001.zip]

Archive with 1 entries (1 files):
- molecules-1631587-supplementary.pdf
